# Supplementary material for: The effects of combining focus of attention and autonomy support on shot accuracy in the penalty kick
Source: PLoS One. 2019 Sep 23;14(9):e0213487. doi: 10.1371/journal.pone.0213487 (PMC6756529; doi:10.1371/journal.pone.0213487)
Supplement: S1 File — (XLSX) [file pone.0213487.s004.xlsx]

## Sheet: Accuracy
Group	Shot 1	Shot 2	Shot 3	Shot 4	Shot 5	Shot 6	Shot 7	Shot 8	Shot 9	Shot 10	Shot 11	Shot 12
EF/AS	47.34	62.45	93.05	119.13	66.23	57.52	71.48	75.05	132.25	102.13	67.87	45.36
EF/AS	103.92	63.41	45.49	91.44	107.79	66.61	60.7	55.9	132.34	47.16	98.4	98.05
EF/AS	192	60.64	105.72	47.4	89.39	67.06	79.55	76.52	118.74	80.44	88.52	92.76
EF/AS	143.92	67.85	95.49	91.44	107.76	56.61	60.73	55.8	132.24	41.16	45.19	98.05
EF/AS	83.96	39.65	58.95	67.04	122.43	103.96	43.94	125.14	19.32	106.48	68.3	97.64
EF/AS	72.24	78.01	98.04	71.47	142.3	134.23	59.72	87.15	86.43	27.72	88	62.77
EF/AS	81.6	91.34	61.32	105.22	143.3	131.42	32.76	69.92	131.72	51.96	231.23	122.59
EF/AS	51.32	35.24	74.629	128.29	45.03	94.41	39.11	25.57	97.98	59.68	51.92	98.39
EF/AS	73.78	106.94	81.36	136.96	105.49	98.07	89.08	132.87	68.71	83.03	224	121.19
EF/AS	88.02	80.15	250	77.81	67.44	128.13	219.54	137.33	131.43	98.83	133.77	212.4
EF/AS	67.48	250	28.45	129.69	168.25	138.8	83.54	140.58	92.08	161.24	54.82	46.68
EF/AS	175.94	70.72	250	103.67	115.13	208.89	132.32	40.32	109.59	124.22	71.71	203.47
EF/AS	68.37	97.32	66.97	178.66	71.34	92.82	64.49	34.16	59.77	37.44	102.72	83.06
EF/AS	78.49	111.96	47.12	86	14.27	90.94	27.4	64.71	106.72	14.63	7.75	84.93
EF/AS	122.25	110.29	116.58	85.99	78.1	105.81	51.11	38.3	19.15	111.19	8.44	49.06
EF/AS	102.76	42.04	133.22	157.11	52.75	47.96	63.88	49.98	123.27	100.42	203.49	57.89
EF/AS	38.64	33.44	96.05	103.08	64.3	55.24	48.45	64.11	98.22	72.13	75.88	35.34
EF/AS	74	52.4	53	66	112	97	33	98	18	88.3	53.4	98
EF/AS	72.24	68.01	98.04	81.47	159	106	59.79	87.14	96.46	27.72	88	52.58
EF/AS	51.6	81.36	41.32	100.12	165.17	115.44	22.55	56.92	121.72	41.96	114.18	116.59
AS	98.02	158.08	144.34	71.26	104.56	63.29	83.92	39.72	84.24	72.24	93.87	45.57
AS	78.8	94.3	56.52	138.52	23.74	133.38	82.62	99.27	28.32	144.55	75.81	97.31
AS	23.01	54.08	112.37	69.84	124.81	152.48	139.62	78.72	90.43	126.21	89.1	250
AS	48.8	89.4	56.52	158.52	18.57	103.38	82.62	99.27	28.32	89.44	85.81	97.31
AS	122.8	60.08	39.41	95.24	79.36	62.96	107.26	61.31	27.84	97.32	96.27	17.13
AS	126.64	209.3	31.24	185.88	97.12	147.48	43.15	125.38	38.63	100.49	250	183.46
AS	76.6	124.36	136.88	148.87	58.36	49.56	97.35	27.68	57.12	48.56	55.8	22.27
AS	109.04	168.08	122.44	71.26	127.56	59.64	82.92	37.72	94.24	72.25	93.87	43.59
AS	89.28	21.84	111.64	57.36	59.65	47.12	38.22	116.99	71.89	57.17	20.76	60.24
AS	50.47	143.2	144.98	142.92	140.54	156.97	89.21	112.82	178.75	89.94	128.77	90.18
AS	19.48	106.24	247.64	120.41	101.39	136.48	29.45	93.31	9.07	91.69	110.33	31.46
AS	187	84.88	50.08	129.74	135.12	95.89	128.8	72.3	226.76	88.83	173.92	43.34
AS	96.71	52.6	94.97	177.62	188.39	122.18	130.71	92.57	96.24	90.6	77.41	41.63
AS	112.73	148.85	80.86	97.56	173.09	71.06	103.28	162.52	52.42	105.17	49.72	86.11
AS	92.82	84.04	43.96	92.05	71.05	44.94	83.62	120.16	56.28	140.9	120.53	133.64
AS	98.24	123.65	29.92	125.91	35.42	68.08	26.46	83.33	20.71	137.51	22.6	84.25
AS	154.04	86.14	170.77	88.75	97.58	70.45	52.42	119.11	61.75	26.07	143.72	167.12
AS	112.8	140.19	82.92	104.42	47.99	139.48	117.26	173.25	83.53	123.87	250	108.99
AS	97.23	85.45	19.62	53.58	104.9	143.24	92.99	24.36	51.07	39.06	108.99	133.3
AS	78.24	103.64	39.93	105.94	35.42	68.08	36.46	131.37	20.71	127.51	22.6	84.25
EF	48.39	167	91.49	146.22	106.3	22.48	104.91	88.9	47.87	152.05	98.1	69.24
EF	68.52	102.68	93.2	226.32	26.96	128.45	71.2	79.12	46.41	122.99	117.28	126.23
EF	70.22	177.92	71.37	126.36	94.76	58.9	24.34	250	74.93	49.12	145.36	85.73
EF	68.52	102.68	53.2	224.23	26.96	138.45	51.21	69.3	36.4	152.99	147.28	116.3
EF	46.16	34.28	140.72	38.11	173.64	237	102.79	80.4	82.44	24.28	195	157.93
EF	28.04	49.65	57.32	120.03	26.36	105.76	143.3	98.49	95.35	126.32	135.88	103.39
EF	33.84	102.04	29.44	73.28	82.31	75	71.19	90.65	106.32	95.4	71.19	74
EF	22.27	35.45	101.79	114.39	53.28	54.46	104.67	82.08	97.27	51.84	19.1	107.64
EF	123.56	62.87	36	81.74	46.79	109.41	148.93	138.01	78.88	151.9	38.96	88.53
EF	141.23	46.64	120.82	163.21	128.01	61.42	91.1	105.42	89.43	171.52	121.35	20.92
EF	33.39	181.69	91.49	121.26	116.29	18.48	114.91	82.91	7.88	149.06	91.1	59.24
EF	100.56	115.79	90.14	107.52	69.55	121.94	62.55	108.73	80.56	72.47	48.68	101.24
EF	70.94	73.26	90.72	129.95	25.89	104.62	51.66	28.64	133.6	113.3	98.91	48.89
EF	250	182.63	13.27	129.29	46.73	171.2	250	193.54	98.95	50.54	106.85	36.62
EF	68.14	47.42	63.97	103.64	146.15	66.86	46.62	75.22	97.48	105.74	34.94	47.6
EF	61.57	29.12	54.35	111.05	19.71	108.44	82.53	68.64	19.85	81.9	39.43	22.28
EF	39.39	167	91.49	143.22	36.28	22.48	104.92	82.91	7.88	144.06	91.1	69.24
EF	74.55	92.79	70.14	77.51	69.55	101.94	62.55	108.73	80.56	78.47	48.68	121.24
EF	37.27	39.45	101.78	114.39	98.28	54.46	104.67	78.08	97.27	51.84	18.1	107.64
EF	68.52	102.68	63.2	152.76	24.96	108.45	71.21	61.12	46.56	113.12	73.23	86.24
C	49.7	175.37	92.71	67.44	64.95	95.39	121.15	213.56	117.55	192.44	105.92	179.54
C	103	129.07	78.81	109.66	78.43	47.16	86.13	113.55	123.16	132.31	78.87	87.76
C	75.92	68.28	77.04	87.44	152.94	97.58	72.61	123.93	44.48	123.05	100.8	119.73
C	117.7	168.93	35.92	149.66	182.93	47.16	96.18	177.23	123.16	132.31	20.95	77.76
C	83.07	77.02	146.73	148.84	137.55	119.84	79.04	44.32	203.64	102.88	128.1	82.24
C	83.72	94.53	52.49	61.93	88.76	87.86	16.59	39.46	89.3	173.14	98.352	167.24
C	61.46	42.43	21.34	52.34	149.34	131.05	124.11	74.62	122.73	121.83	29.61	98.57
C	66.42	193	131.27	188.78	97.43	178.43	126.53	148.51	118.13	133.44	82.75	22.32
C	138.76	250	177.98	250	146.79	110.68	62.68	162.32	88.16	165.44	125.36	159.09
C	92.08	124.87	157.27	159.39	250	162.16	155.11	49.73	33.88	90.8	117.77	166.9
C	178.02	129.49	113.19	86.02	43.06	103.46	109.7	56.03	157.81	31.07	139.22	69
C	21.54	153.3	42.43	125.77	85.72	159.94	97.64	131.62	40.45	19.74	67.44	67.86
C	165.9	142.4	153.9	153.89	250	85.32	12.64	97.58	163.48	136.65	102.85	59.72
C	119.91	78.87	69.64	107.13	99.59	104.11	143.07	72.88	98.17	93.41	28.6	112.98
C	201.52	132.99	121.74	175.89	149.03	129.46	132.85	165.26	125.56	102.23	69.01	45.57
C	59.7	148.37	92.72	58.44	74.95	85.12	105.15	153.33	122.55	172.4	95.3	76.24
C	79.34	82.19	109.49	26.5	97.66	89.38	72.62	171.49	65.2	32.62	139.51	58
C	107.93	129.32	167.76	112.17	117.42	49.36	20.75	70.12	95.18	144.35	76.36	86.56
C	74	81.27	40.27	17.93	137.82	79.62	147.71	53.39	76.06	94.87	164.8	51.37
C	107.94	233.32	177.77	112.18	137.43	25.75	49.35	78.31	95.17	104.35	81.6	96.56
IF/AS	52.2	79.48	63.3	138.44	81.46	177.23	115.64	98.49	94.92	178.2	106.99	36.62
IF/AS	149.36	127.08	57.62	83.38	114.92	71.17	132.34	66.77	183.2	45.24	234.5	131.39
IF/AS	161.38	28.47	53.64	112.4	177.45	46.72	121.56	75.54	133.97	243.5	66.7	118.37
IF/AS	176.79	116.24	97.94	69.55	60.43	102.5	121.8	79.44	82.54	31.1	76.6	58.34
IF/AS	69.31	113.88	104.71	131.28	84.63	124.73	122.38	126.61	126.82	238.2	180.41	67.54
IF/AS	72.39	134.82	250	38.38	98.58	64.19	48.71	96.73	98.16	94.07	66.8	135.29
IF/AS	103.66	116.42	250	103.97	76.51	122.93	72.79	131.65	97.04	98.2	65.64	33.91
IF/AS	123.66	250	55.62	83.38	114.91	41.18	81.08	36.77	249.96	19.34	152	131.39
IF/AS	45.17	89.56	59.59	120.86	250	104.32	125.53	126.28	101.53	102.63	99.32	96.55
IF/AS	137.29	99.68	36.27	175.15	120.86	23.91	228.39	86.5	59.57	45.75	33.74	123.4
IF/AS	104.71	13.76	137.07	118.24	62.43	33.54	124.9	142.02	52.22	39.37	36.16	96.91
IF/AS	75.35	124.91	124.64	61.67	88.52	75.3	159.18	25.27	187.19	142.25	175.71	241
IF/AS	109.2	126.16	178.66	191.28	174.4	45.98	80.73	59.93	137.09	73.07	167.92	107.79
IF/AS	89.97	72.31	42.74	89.65	68.78	79.12	146.04	170.27	76.75	166.1	95.75	65.6
IF/AS	121.56	168.55	58.65	85.61	57.13	124.82	67.26	131.78	71.51	112.1	128.44	250
IF/AS	198.02	128.54	99.37	164.21	48.44	155.88	158.45	85.22	153.62	160.056	102.25	212.34
IF/AS	126.3	109.57	97.14	153.14	152.49	82.18	83.9	139.755	201.4	128.06	148.13	107.78
IF/AS	47.1	89.48	58.29	149.43	52.48	183.87	115.64	98.49	94.92	223	108.94	36.62
IF/AS	44.24	172.49	26.49	188.85	103.44	69.83	82.23	132.55	139.52	125.44	123.92	59.17
IF/AS	53.2	188	37.49	142.543	83.32	85.9	72.22	250	126.25	131.22	116.49	88.12
IF	183.2	102.42	107.54	123.51	105.12	75.3	126	74.22	164.17	66.99	112.95	48.56
IF	75.24	81.72	91.07	57.92	66.16	39.74	142.72	85.64	94.85	134.2	125.2	243.45
IF	91.53	49.27	94.72	72.68	142.46	47.68	99.48	76.16	132.74	78.59	16.84	138.43
IF	16.34	81.72	142.6	47.92	56.14	39.74	149.98	105.64	94.85	66.42	115.2	90.17
IF	43.1	107.28	77.22	74.24	62.23	99.29	95.24	82.22	76.79	55.14	148.54	71.47
IF	37.94	104.69	250	250	55.44	170.5	83.97	83.54	136.94	48.94	114.06	122.89
IF	58.63	95.75	130.73	85.99	250	155.98	138.92	236.03	86.8	250	69.44	129.22
IF	45.94	46.33	98.6	74.23	19.83	71.6	67.38	86.35	17.24	78.82	26.33	135.17
IF	226.9	59.29	27.07	40.39	59.72	83.2	81.53	93.12	137.62	126.42	48.22	113.57
IF	250	102.42	117.54	113.51	105.12	65.3	137	95.26	229.67	69.93	148.95	48.56
IF	150	50	100.91	159.36	108.76	138.49	41.92	152.9	63.59	72.37	137.24	190.08
IF	73.32	127.58	161.78	119.11	123.81	90.42	250	109.13	210.25	124.52	215.96	112.3
IF	204.5	54.05	172.29	142.63	108.18	22.98	124.67	89.12	198.74	138.77	48.17	123.52
IF	29.74	53.47	73.18	64.32	108.68	121.8	22.44	96.67	106.22	69.59	96.13	20.3
IF	250	34.48	118.63	109.1	125.57	98.85	250	81.92	144.33	18.34	95.22	109.62
IF	80.01	250	162.18	144.44	174.99	40.99	243.3	68.88	75.56	90.93	129.82	194.1
IF	207.31	139.04	151.5	142.3	77.32	86.56	138.29	139.4	33.56	46.53	51.98	110.78
IF	86.08	44.14	30.37	173.65	83.5	82.37	176.79	250	48.93	105.29	135.53	84.8
IF	109.03	88.4	207.02	80.85	123.14	28.93	74.62	141.58	38.14	112.39	201	129.53
IF	150.83	56	101.98	139.56	148.56	138.32	41.92	112.9	63.59	92.37	157.14	190.01

## Sheet: Self-efficacy
Group	Before	After
EF/AS	90	90
EF/AS	40	70
EF/AS	70	80
EF/AS	80	90
EF/AS	70	80
EF/AS	60	80
EF/AS	70	80
EF/AS	100	100
EF/AS	80	90
EF/AS	60	60
EF/AS	80	100
EF/AS	90	100
EF/AS	90	90
EF/AS	70	80
EF/AS	70	100
EF/AS	60	80
EF/AS	70	80
EF/AS	60	70
EF/AS	60	90
EF/AS	60	80
AS	60	60
AS	80	80
AS	50	60
AS	60	60
AS	10	60
AS	100	70
AS	80	100
AS	70	90
AS	100	80
AS	70	50
AS	60	80
AS	80	80
AS	70	70
AS	50	70
AS	80	60
AS	50	80
AS	60	70
AS	80	80
AS	80	80
AS	90	80
EF	60	70
EF	70	80
EF	60	60
EF	80	70
EF	80	90
EF	70	80
EF	50	60
EF	60	70
EF	60	60
EF	80	70
EF	60	80
EF	70	60
EF	60	50
EF	60	70
EF	80	80
EF	80	70
EF	70	70
EF	70	80
EF	70	80
EF	70	60
C	50	70
C	90	60
C	50	50
C	60	90
C	40	40
C	70	70
C	70	60
C	90	80
C	70	60
C	90	100
C	50	90
C	70	60
C	50	40
C	60	40
C	50	60
C	90	70
C	90	70
C	80	70
C	90	80
C	80	70
IF/AS	70	80
IF/AS	70	60
IF/AS	70	50
IF/AS	60	90
IF/AS	90	70
IF/AS	90	40
IF/AS	80	60
IF/AS	70	80
IF/AS	70	50
IF/AS	70	90
IF/AS	50	80
IF/AS	70	50
IF/AS	90	70
IF/AS	70	50
IF/AS	50	60
IF/AS	60	50
IF/AS	70	60
IF/AS	80	70
IF/AS	70	60
IF/AS	70	90
IF	80	70
IF	90	80
IF	90	70
IF	60	70
IF	90	80
IF	50	30
IF	100	100
IF	80	50
IF	70	60
IF	80	100
IF	70	90
IF	50	80
IF	70	60
IF	60	90
IF	60	60
IF	40	50
IF	70	60
IF	60	80
IF	80	70
IF	80	40
